# Supplementary material for: The Influence of Substituents in Phosphazene Catalyst-Flame Retardant on the Thermochemistry of Benzoxazine Curing
Source: Polymers (Basel). 2021 Sep 15;13(18):3111. doi: 10.3390/polym13183111 (PMC8469844; doi:10.3390/polym13183111)
Supplement: Supplementary file 1 [file polymers-13-03111-s001.zip]

Archive with 23 entries (23 files):
- Figure S8.emf
- Figure S9.emf
- Figure S10.emf
- Figure S11.emf
- Figure S12.emf
- Figure S13.emf
- Figure S14.emf
- Figure S15.emf
- Figure S16.emf
- Figure S17.emf
- Figure S18.emf
- Figure S19.emf
- Figure S20.emf
- Figure S21.emf
- Figure S22.emf
- Figure S23.emf
- Figure S1.emf
- Figure S2.emf
- Figure S3.emf
- Figure S4.emf
- Figure S5.emf
- Figure S6.emf
- Figure S7.emf
